# Supplementary material for: Diversity of Genetic and Vegetative Compatibility Group of Colletotrichum coccodes Isolates from Chile Using Amplified Fragment Length Polymorphism Markers
Source: J Fungi (Basel). 2024 Mar 6;10(3):200. doi: 10.3390/jof10030200 (PMC10970801; doi:10.3390/jof10030200)
Supplement: Supplementary file 1 [file jof-10-00200-s001.zip]

Archive with 3 entries (2 files):
- jof-2850547 -suppl/
- jof-2850547 -suppl/Supplementary Figure S1.pdf
- jof-2850547 -suppl/Supplementary Table S1.docx
